# Supplementary material for: Dental Students’ Perceptions of a Self-Directed Simulation-Based Learning Methodology (MAES©): A Pilot Study
Source: Dent J (Basel). 2026 May 15;14(5):305. doi: 10.3390/dj14050305 (PMC13206454; doi:10.3390/dj14050305)
Supplement: Supplementary file 1 [file dentistry-14-00305-s001.zip]

Archive with 1 entries (1 files):
- dentistry-4261856-supplementary.pdf
